# Supplementary material for: Same Brain, Different Look?—The Impact of Scanner, Sequence and Preprocessing on Diffusion Imaging Outcome Parameters
Source: J Clin Med. 2021 Oct 27;10(21):4987. doi: 10.3390/jcm10214987 (PMC8584364; doi:10.3390/jcm10214987)
Supplement: Supplementary file 1 [file jcm-10-04987-s001.zip]

Archive with 1 entries (1 files):
- jcm-1386163-supplementary.pdf
